# Supplementary material for: Powerful p-value combination methods to detect incomplete association
Source: Sci Rep. 2021 Mar 26;11:6980. doi: 10.1038/s41598-021-86465-y (PMC7997958; doi:10.1038/s41598-021-86465-y)
Supplement: Supplementary file 2 — Supplementary Table S2. [file 41598_2021_86465_MOESM2_ESM.xlsx]

## Sheet: 190411_bmi_meta_analysis_wo_eur
					Effect Size				Standard error				individual p-values				Combined p-values
SNPNAME	CHR	POS	REF	ALT	African	East Asian	Hispanic	South Asian	African	East Asian	Hispanic	South Asian	African	East Asian	Hispanic	South Asian	ORDMETA	wFisher	Fisher	Stouffer	Fixed effect	Random effect	REHE	MRMEGA	MIN	ORDMETA_Combined_Cohort
rs1558902	16	53803574	T	A	0.068	0.066	0.096	0.063	0.014	0.023	0.017	0.0088	1.7e-06	0.004	2.4e-08	5.9e-13	0	6.15817e-25	6.39068e-25	2.361e-25	3.92e-26	5.08e-26	9.06807e-26	4.78443e-25	0	1	3	4
rs1421085	16	53800954	T	C	0.069	0.066	0.096	0.062	0.014	0.023	0.017	0.0088	1.4e-06	0.004	1.9e-08	1.5e-12	0	1.01414e-24	1.03594e-24	3.626e-25	6.76e-26	7.19e-24	1.55566e-25	8.32e-25	0	1	3	4
rs2867125	2	622827	T	C	0.075	0.058	0.074	0.055	0.013	0.027	0.02	0.01	2.9e-08	0.034	0.00024	1.3e-07	2.02727e-13	5.00894e-17	7.41222e-17	3.404e-18	3.93e-19	3.93e-19	7.92983e-19	2.63144e-18	3.93e-19	1	4
rs9941349	16	53825488	C	T	0.037	0.062	0.071	0.048	0.011	0.02	0.016	0.0085	0.00097	0.0024	5.7e-06	1.1e-08	1.65834e-11	4.13701e-16	3.19058e-16	1.551e-16	1.04e-16	7.74e-14	1.97951e-16	3.58977e-16	1.04e-16	1	2	3	4
rs8050136	16	53816275	C	A	0.015	0.064	0.067	0.058	0.0087	0.022	0.015	0.0089	0.092	0.0042	1.1e-05	4.2e-11	6.71431e-10	5.54197e-16	3.85236e-16	1.176e-14	4.08e-14	0.000696	1.29665e-15	1.11515e-16	1.11515e-16	4
rs17817449	16	53813367	T	G	0.015	0.063	0.07	0.057	0.0089	0.022	0.015	0.0089	0.1	0.0047	5.4e-06	1.6e-10	3.49669e-10	1.25332e-15	8.31129e-16	2.644e-14	3.71e-14	0.00065	1.35631e-15	1.25773e-16	1.25773e-16	3	4
rs9939609	16	53820527	T	A	0.014	0.063	0.066	0.058	0.0086	0.022	0.015	0.0089	0.099	0.0047	1.3e-05	6.2e-11	9.91071e-10	1.10827e-15	7.71557e-16	2.247e-14	1.03e-13	0.000986	2.42554e-15	2.03013e-16	2.03013e-16	4
rs543874	1	177889480	A	G	0.071	0.041	0.053	0.024	0.0099	0.021	0.017	0.012	7.8e-13	0.049	0.0023	0.043	1.24762e-11	5.81636e-15	6.66824e-15	1.757e-13	1.23e-14	0.000126	5.03978e-15	5.06621e-15	5.03978e-15	1
rs1121980	16	53809247	G	A	0.0085	0.069	0.068	0.053	0.0087	0.02	0.015	0.0085	0.33	0.0008	3.4e-06	3.4e-10	1.38642e-10	1.29954e-15	6.3629e-16	1.912e-13	8.26e-13	0.00242	5.29204e-15	2.48121e-16	2.48121e-16	3	4
rs9930333	16	53799977	T	G	0.012	0.069	0.07	0.051	0.0087	0.02	0.015	0.0085	0.16	0.00072	1.9e-06	1.5e-09	4.33018e-11	1.34397e-15	6.81302e-16	5.38e-14	2.76e-13	0.000979	6.22447e-15	4.11235e-16	4.11235e-16	3	4
rs9930506	16	53830465	A	G	0.029	0.059	0.066	0.047	0.011	0.02	0.015	0.0084	0.0074	0.0032	1.7e-05	1.6e-08	1.49776e-09	1.49309e-14	1.0954e-14	1.147e-14	4.16e-15	1.33e-09	7.54317e-15	6.34069e-15	4.16e-15	1	2	3	4
rs12970134	18	57884750	G	A	0.035	0.065	0.052	0.052	0.012	0.02	0.018	0.0087	0.0042	0.0012	0.0042	1.5e-09	1.55495e-10	5.00678e-14	4.82621e-14	2.24e-14	6e-15	6e-15	1.0833e-14	2.02629e-14	6e-15	1	2	3	4
rs6548238	2	634905	T	C	0.078	0.065	0.071	0.065	0.014	0.027	0.02	0.023	6.1e-08	0.017	0.00035	0.0044	4.16563e-08	2.00594e-12	1.80696e-12	7.7e-13	4.37e-14	4.37e-14	7.68454e-14	3.47967e-13	4.37e-14	1	2	3	4
rs7903146	10	114758349	C	T	-0.033	0.0094	-0.072	-0.049	0.0095	0.041	0.016	0.009	0.00052	0.82	3.9e-06	5.6e-08	1.82409e-10	7.92158e-14	1.83363e-13	1.238e-12	9.21e-14	6.48e-06	1.60332e-13	2.82504e-13	7.92158e-14	1	3	4
rs17782313	18	57851097	T	C	0.027	0.072	0.047	0.048	0.0095	0.02	0.018	0.0086	0.0041	0.00025	0.0094	3.3e-08	3.89852e-09	4.73387e-13	4.07712e-13	1.799e-13	2.43e-13	1.6e-07	3.91083e-13	1.97519e-13	1.799e-13	1	2	3	4
rs10871777	18	57851763	A	G	0.026	0.073	0.046	0.048	0.0094	0.02	0.018	0.0086	0.006	0.00018	0.01	3.3e-08	4.99286e-09	5.44556e-13	4.53061e-13	2.678e-13	3.8e-13	6.53e-07	5.65117e-13	2.44552e-13	2.44552e-13	1	2	3	4
rs2947411	2	614168	A	G	0.034	0.05	0.054	0.051	0.01	0.027	0.018	0.01	0.00081	0.07	0.0035	7.2e-07	1.70654e-07	8.37114e-11	1.10713e-10	1.116e-11	4.09e-12	4.09e-12	6.72491e-12	1.45212e-11	4.09e-12	1	3	4
rs489693	18	57882787	C	A	0.016	0.059	0.027	0.049	0.0087	0.019	0.015	0.0084	0.061	0.0018	0.082	4.6e-09	7.33867e-08	3.40703e-11	3.57936e-11	9.968e-11	1.67e-10	0.000575	7.21842e-11	3.51952e-11	3.40703e-11	4
rs571312	18	57839769	C	A	0.0074	0.072	0.046	0.048	0.0091	0.02	0.017	0.0086	0.41	0.00023	0.0092	2.3e-08	3.66362e-07	3.12993e-11	1.83584e-11	6.269e-10	1.35e-09	0.003835	7.85138e-11	5.51186e-12	5.51186e-12	4
rs4506565	10	114756041	A	T	-0.017	0.0095	-0.055	-0.049	0.0087	0.041	0.015	0.009	0.056	0.81	0.00021	6.3e-08	5.2653e-07	2.85056e-10	5.7749e-10	6.379e-09	1.04e-09	0.003102	4.38544e-10	2.83778e-10	2.83778e-10	1	3	4
rs7901695	10	114754088	T	C	-0.017	0.0027	-0.047	-0.048	0.0087	0.041	0.015	0.009	0.048	0.95	0.0022	1.4e-07	2.22377e-06	3.62977e-09	7.64269e-09	2.473e-08	4.85e-09	0.00156	2.91163e-09	2.18864e-09	2.18864e-09	1	3	4
rs2206277	6	50798526	C	T	0.058	-0.018	0.053	0.027	0.012	0.02	0.016	0.01	2.3e-06	0.35	0.0006	0.0067	1.19269e-06	2.9494e-09	7.52472e-09	4.129e-08	4.79e-08	0.022122	1.47012e-08	1.10481e-08	2.9494e-09	1	3	4
rs3751813	16	53818708	G	T	0.012	0.052	0.045	0.036	0.018	0.018	0.017	0.0084	0.49	0.0031	0.0066	1.4e-05	1.14021e-06	9.69798e-08	5.44044e-08	2.925e-07	2.24e-08	2.24e-08	3.1844e-08	4.07555e-08	2.24e-08	2	3	4
rs12243326	10	114788815	T	C	0.0051	-0.02	-0.071	-0.041	0.0092	0.074	0.016	0.0095	0.58	0.78	5.6e-06	1.3e-05	2.02569e-09	4.40095e-08	3.32545e-08	3.098e-05	4.01e-05	0.094958	8.61497e-08	1.16171e-08	2.02569e-09	3	4
rs633715	1	177852580	T	C	0.052	0.041	0.054	0.027	0.015	0.02	0.018	0.012	0.00035	0.043	0.0036	0.021	1.69789e-06	4.26687e-07	3.44715e-07	8.568e-08	1.33e-07	1.33e-07	1.88455e-07	6.99239e-07	8.568e-08	1	2	3	4
rs11075987	16	53815161	T	G	0.02	0.01	0.034	0.038	0.01	0.016	0.014	0.0083	0.048	0.53	0.015	3.9e-06	6.12636e-05	2.63159e-07	4.36203e-07	2.316e-07	1.43e-07	3.17e-06	2.02106e-07	7.85243e-07	1.43e-07	4
rs987237	6	50803050	A	G	0.049	-0.032	0.054	0.03	0.014	0.02	0.016	0.01	0.00067	0.11	0.00071	0.0037	2.01563e-07	3.63824e-07	8.80939e-07	4.957e-06	3.49e-06	0.073536	9.33599e-07	2.37378e-06	2.01563e-07	1	3	4
																	p cut = 2.03E-07
