# Supplementary material for: Powerful p-value combination methods to detect incomplete association
Source: Sci Rep. 2021 Mar 26;11:6980. doi: 10.1038/s41598-021-86465-y (PMC7997958; doi:10.1038/s41598-021-86465-y)
Supplement: Supplementary file 3 — Supplementary Table S1. [file 41598_2021_86465_MOESM3_ESM.xlsx]

## Sheet: Sheet1
Gene	Relevance to prostate cancer	Gold standard (C0376358)	Detected methods	PMID	PMID_Year		Table S2 Significant genes exclusively detected (q-value < 0.01) by ordmeta and wFisher. Genes detected from individual studies were also excluded. PMID, PMID_Year overlap with C0376358, and brief description of functions in prostate cancer are shown.
CTSK	In this study, we present data suggesting that cat K, a cysteine protease normally associated with osteoclastic bone resorption, is associated with CaP progression.	N	both	12568399	2003
FOSB	Our data suggest that FosB is required for migration and invasion in prostate cancer cells. We also conclude that TGF-β1 effect on prostate cancer cell migration and invasion may be mediated through the induction of FosB.	N	both	27604827	2017
JUN	Taken together, c-Jun not only inhibits AR activity but also cell proliferation of androgen-dependent prostate cancer cells.	N	both	23523566	2013
PTPRM	Together, these data suggest that PTPμ may negatively regulate PKC activity in LNCaP prostate carcinoma cells.	N	both	11801604	2002
YY1	Our data suggest that YY1 has an important role in prostate cell differentiation and PCa development.	N	both	19668226	2009
CDH11	Cadherin-11 increases migration and invasion of prostate cancer cells and enhances their interaction with osteoblasts	N	both	20484040	2010
ISNR	In conclusion the present study provides evidence that IGFR1 and INSR isoform A are both strong oncogenic drivers in Pca	N	both	24809298	2014
ELF3	In summary, ELF3 is an AR-interacting corepressor the disruption of which results in enhances AR-signaling in prostate cancer and whose overexpression significantly impedes the androgen dependent growth of prostate cancer xenografts.	N	both	23435425	2014
ARHGAP1	Reanalysis of microarray data revealed downregulation of ArhGAP1 in prostate cancer.	N	both	23684608	2013
TNFAIP3	In the present study we demonstrated a regulation of A20 mRNA production by TNF, calcitriol and androgen in both LNCaP and PC-3 prostate cancer cell lines	N	both	15862966	2005
ID2	Whereas Id2 is mainly expressed during embryogenesis, expression of Id2 is reactivated in many human cancers, such as prostate and pancreatic cancer, high-grade astrocytoma and T-cell lymphomas	N	both	20388805	2010
SOD2	It further demonstrates the significance of SOD-2 as a potential regulatory protein in prostate cancer development	Y	wFisher	12592389	2003
Gabbr1	Our results gave rise to the hypothesis that GABA and GRP secretion might be regulated by GABBR1 activity in NE-like PCa cells	N	wFisher	29980692	2018
B4GALT1	Androgen-independent human lymph node-derived metastatic prostate cancer cells (C-81 LNCaP), which express functional androgen receptor and mimic the castration-resistant advanced prostate cancer, was used. TNFα treatment of these cells increased their binding to P-, E- and L-selectins, anti-sLex antibody, and anti-6-sulfo-sialyl Lewis x antibody by 12, 240, 43, 248 and 21%, respectively. Also, t…	N	wFisher	21596021	2011
TPD52L2	microRNA-503 suppresses the migration, proliferation and colony formation of prostate cancer cells by targeting tumor protein D52 like 2	N	wFisher	29375699	2018
M6PR	Mannose-6-phosphate receptor: a target for theranostics of prostate cancer	Y	ordmeta	25802144	2015
CAPZB	We have identified capping proteins CAPZA1 and CAPZB2 as PIM1 substrates, and shown that phosphorylation of either of them leads to increased adhesion and migration of human prostate cancer cells	N	ordmeta	32771000	2020
NFKB1	In the autochthonous transgenic mouse model, increases in p50 and p65 DNA binding activity are associated with prostate cancer progression and up-regulation of cyclin D1 expression	N	ordmeta	19519322	2009
FDPS	FDPS cooperates with PTEN loss to promote prostate cancer progression through modulation of small GTPases/AKT axis	N	ordmeta	30914801	2019
FLII	Flightless I Homolog Represses Prostate Cancer Progression through Targeting Androgen Receptor Signaling	N	ordmeta	26527749	2016
IGFBP5	Castration-induced Up-Regulation of Insulin-like Growth Factor Binding Protein-5 Potentiates Insulin-like Growth Factor-I Activity and Accelerates Progression to Androgen Independence in Prostate Cancer Models	N	ordmeta	10850457	2000
U2AF1	In in vitro studies, we observed that U2AF1 downregulation promoted the proliferation of prostate cancer cell lines, which was diminished by ARV7 knockdown	Y	ordmeta	33477033	2021
IGF1R	In conclusion the present study provides evidence that IGFR1 and INSR isoform A are both strong oncogenic drivers in Pca	N	ordmeta	24809298	2014
PTPN12	High-level expression of protein tyrosine phosphatase non-receptor 12 is a strong and independent predictor of poor prognosis in prostate cancer	N	ordmeta	31606028	2019
COPS3	Knockdown of COPS3 inhibits the progress of prostate cancer through reducing phosphorylated p38 MAPK expression and impairs the epithelial-mesenchymal transition process	N	ordmeta	31509289	2019
EIF5		N	both
PSMC2		N	both
FOLR1		N	both
MAX		N	both
CD14		N	both
UGCG		N	both
FKBP2		N	both
ATOX1		N	both
LIMS1		N	both
PHYH		N	both
PIGF		N	both
CHD2		N	both
ESD2		N	wFisher
DDX1		N	wFisher
TCEA1		N	ordmeta
MAPK10		N	ordmeta
FH		N	ordmeta
GAS1		N	ordmeta
SSR1		N	ordmeta
UBE2G2		N	ordmeta
FBN1		N	ordmeta
SNX2		N	ordmeta
